# Supplementary material for: Intracerebral Borna Disease Virus Infection of Bank Voles Leading to Peripheral Spread and Reverse Transcription of Viral RNA
Source: PLoS One. 2011 Aug 22;6(8):e23622. doi: 10.1371/journal.pone.0023622 (PMC3174072; doi:10.1371/journal.pone.0023622)
Supplement: Table S1 — Individual information of experimentally BDV-infected bank voles. (XLS) [file pone.0023622.s001.xls]

## Sheet: Sheet1
						IFAa	RNA-PCRsb			DNA-PCRsc		Immunohistologyd
Code	Infectious dose/ffu	Weeks p.i.e	Sex	Symptoms	Pathological changes	Anti-bodies	Brain	Urine	Feces	Brain nested N	Brain real-time P, Ct	Brain	Peripheral nerves, ganglia	Others
1	10 3	6	♀		Brain (cortex) : Mild focal mononuclear leptomeningitis	+	+	-	+	+	45.8f	+	-
2	10 3	8	♂		Brain (cortex) : Very mild focal mononuclear leptomeningitis	+	+	-	+	+	-	+	+
3	10 4	2	♀			NA	+	-	-	+	-	+	-
4	10 4	3	♀	Circling and falling →euthanasia	Brain (cerebellum): Reduced number of Purkinje cells (PC) and disseminated individual apoptotic/necrotic PC	-	+	NA	+	+	-	+	+
5	10 4	6	♂		Brain (cortex): Mild focal mononuclear leptomeningoencephalitis	+	+	-	+	+	49.6f	+	+
6	10 4	8	♀	Hyperactivity		+	+	+	+	+	-	+	+	Urinary bladder: BDV Agg in smooth muscle cells; Heart: BDV Ag in myofiber
7	10 4	2	♀			-	+	-	-	-	-	+	-
8	10 4	4	♂			-	+	-	+	+	-	+	+
9	10 4	4	♂			-	+	-	-	+	46.7f	+	+
10	10 4	6	♂			+	+	-	+	+	-	+	+	Urinary bladder: BDV Ag in smooth muscle cells
11	10 2	2	♂			-	+	+	NA	-	-	+	-
12	10 2	4	♀			-	+	NA	-	+	-	+	+
13	10 2	6	♂			+	+	-	-	+	-	+	+
14	10 2	6	♂	Occasional tremor	Brain (cerebellum): Mild reduction in number of Purkinje cells	+	+	-	-	+	-	+	+
15	10 4	2	♂			-	+	-	-	-	-	+	-
16	10 4	4	♂			+/-f	+/-f	-	+	+	48.9f	+	+
17	10 3	2	♀			-	+	NA	-	+	-	+	-
18	10 3	4	♀			+	+	-	+	+	49.1f	+	+
19	10 3	6	♂	Hyperactivity		+	+	-	+	-	-	+	+
20	10 3	6	♀	Hyperactivity		+	+	-	+	-	-	+	+
21	10 4	2	♂			NA	+	NA	-	+	-	+	-
22	10 4	4	♂		Brain (cortex): Mild focal mononuclear perivascular encephalitis	-	+	-	-	-	-	+	+
23	10 4	5	♀	Death after one day of hyperactivity		+	+	+	+	+	47.5f	+	+
24	10 3	2	♂			-	+	-	-	-	-	+	-
25	10 3	4	♂			-	+	-	-	-	-	+	-
26	10 3	4	♀			-	+	-	+	+	48.0f	+	+
27	10 3	6	♀	First hyperactivity, then ataxia, tremor, spasticity, and apathy	Emaciated, scruffy fur	+	+	-	+	+	-	+	+
28	10 3	6	♀	Hyperactivity	Brain (cortex): Mild focal mononuclear encephalitis	+	+	-	+	-	48.4f	+	+
29	10 2	2	♂			-	+	+	-	-	-	+	-
30	10 2	4	♂			+	+	-	+	-	-	+	+
31	10 2	4	♂			+	+	+	-	+	49.1f	+	+
32	10 2	6	♂			+/-f	+	NA	-	-	-	+	-
33	10 4	2	♂			-	+	-	-	+	49.5f	+	-
34	10 4	4	♀		Brain (cortex):Mild focal mononuclear leptomeningoencephalitis	+/-f	+	-	+	+	41.6	+	+
35	10 4	4	♂			-	+	-	NA	-	47.3f	+	+
36	10 4	6	♂	Hyperactivity		-	+	+	+	+	-	+	+	Urinary bladder: BDV Ag in smooth muscle cells; Skeletal muscle: BDV Ag in myofibe5; Adrenal gland: BDV Ag in some cells in medulla
37	10 4	6	♀	Hyperactivity		-	+	-	+	+	-	+	+	Urinary bladder: BDV Ag in smooth muscle cells
38	10 3	2	♂			-	+	-	NA	+	-	+	+
39	10 3	4	♀			+/-f	+	-	NA	+	-	+	+
40	10 3	4	♂			-	+	-	+	+	47.2f	+	-
41	10 3	6	♂		Brain (cortex): Mild focal mononuclear leptomeningeal infiltration	+	+	-	-	-	-	+	+	Urinary bladder: BDV Ag in smooth muscle cells
					Positive voles in total	0.41	0.98	0.17	0.54	0.66	2.4%	1	0.68
Uninfected control voles
C1	PBS	2	♂			-	-	-	-	-	-	-	-
C2	PBS	2	♀			-	-	-	-	-	-	-	-
C3	PBS	4	♀			-	-	-	-	-	-	-	-
C4	PBS	6	♂			-	-	NA	-	-	-	-	-
C5	PBS	6	♂			-	-	-	-	-	-	-	-
C6	PBS	2	♂			NA	-	NA	-	-	-	-	-
C7	PBS	4	♂			-	-	-	-	-	-	-	-
C8	PBS	4	♂			-	-	-	-	-	-	-	-
C9	PBS	6	♀			-	-	-	-	-	-	-	-
NA = data not available
a IFA = immunofluorescence assay based on persistently BDV-infected C6 cells
b RT PCR amplifying the BDV nucleocapsid (N) gene and RT qPCR targeting the BDV phosphoprotein (P) gene
c PCR amplifying the BDV N gene and qPCR targeting the BDV P gene
d Immunohistology staining for BDV N and P antigens
e p.i. = post infection
f Borderline result; not counted in the total percentages
g Ag = Antigen
